# Supplementary material for: Image-Guided Radiotherapy Using a Modified Industrial Micro-CT for Preclinical Applications
Source: PLoS One. 2015 May 19;10(5):e0126246. doi: 10.1371/journal.pone.0126246 (PMC4438006; doi:10.1371/journal.pone.0126246)
Supplement: S1 Data — (XLSX) [file pone.0126246.s006.xlsx]

## Sheet: Sheet01
x1 (mm)	Tubus 1mm	x2 (mm)	Tubus 2mm	x3 (mm)	Tubus 3mm	x4 (mm)	Tubus 4mm	x5 (mm)	Tubus 5mm
-2.1	0.00273232	-4.2	0.00401254	-6.3	0.00203098	-8.4	7.89714e-06	-10.5	0.00303955
-2.058	0.00548539	-4.158	0.00533106	-6.258	0.00535767	-8.358	0.000740423	-10.458	0.00227966
-2.016	0.00481685	-4.116	0.00532579	-6.216	0.00602828	-8.316	0.00074832	-10.416	0.00380171
-1.974	0.00551923	-4.074	0.00795086	-6.174	0.00734843	-8.274	-0.00139786	-10.374	0.00228421
-1.932	0.00757941	-4.032	0.00862808	-6.132	0.00734141	-8.232	-0.00426867	-10.332	0.00228649
-1.89	0.0068696	-3.99	0.00865728	-6.09	0.00601597	-8.19	-0.00642275	-10.29	0.00304637
-1.848	0.00891472	-3.948	0.0106636	-6.048	0.00468004	-8.148	-0.00501311	-10.248	0.000759887
-1.806	0.0116641	-3.906	0.00870899	-6.006	0.00666551	-8.106	-0.000748587	-10.206	-2.27511e-06
-1.764	0.0116828	-3.864	0.00804901	-5.964	0.00598095	-8.064	0.000692773	-10.164	0.00379944
-1.722	0.00827621	-3.822	0.00607051	-5.922	0.00264204	-8.022	0.000700804	-10.122	0.00531921
-1.68	0.00346679	-3.78	0.00539856	-5.88	0.000654833	-7.98	-0.000712716	-10.08	0.00303727
-1.638	0.00550623	-3.738	0.00671564	-5.838	0.00066532	-7.938	-0.00142543	-10.038	0.00380171
-1.596	0.00617662	-3.696	0.00806337	-5.796	-0.0013342	-7.896	0.00142155	-9.996	0.00533058
-1.554	0.00685825	-3.654	0.0107071	-5.754	0.000656565	-7.854	0.00283909	-9.954	0.000762162
-1.512	0.00890708	-3.612	0.0100036	-5.712	0.00398845	-7.812	0.00142155	-9.912	0.00380171
-1.47	0.0116526	-3.57	0.00932253	-5.67	0.0053366	-7.77	0.00142168	-9.87	0.00151295
-1.428	0.0137127	-3.528	0.00866255	-5.628	0.0060177	-7.728	0.00430052	-9.828	-2.27511e-06
-1.386	0.0219737	-3.486	0.0106621	-5.586	0.00734661	-7.686	0.00572997	-9.786	0.00228421
-1.344	0.0302198	-3.444	0.0113034	-5.544	0.00668302	-7.644	0.00428848	-9.744	0.00227966
-1.302	0.0357335	-3.402	0.0119342	-5.502	0.00468004	-7.602	0.00285501	-9.702	0.000757612
-1.26	0.0426367	-3.36	0.013894	-5.46	0.00801375	-7.56	0.00142945	-9.66	-0.00304637
-1.218	0.055726	-3.318	0.0172241	-5.418	0.00801548	-7.518	0.00143735	-9.618	-0.000764437
-1.176	0.073634	-3.276	0.0212419	-5.376	0.00735016	-7.476	0.00215809	-9.576	0.0015175
-1.134	0.112879	-3.234	0.0179463	-5.334	0.00601423	-7.434	-0.000692907	-9.534	0.00228194
-1.092	0.203736	-3.192	0.013963	-5.292	0.00734843	-7.392	-0.00142155	-9.492	0.00151977
-1.05	0.386743	-3.15	0.0113034	-5.25	0.0100028	-7.35	0.00143735	-9.45	0.00456842
-1.008	0.626139	-3.108	0.0133164	-5.208	0.00934266	-7.308	0.00569785	-9.408	0.00684808
-0.966	0.81125	-3.066	0.0173117	-5.166	0.00733958	-7.266	0.00637095	-9.366	0.00683898
-0.924	0.906982	-3.024	0.0193232	-5.124	0.00600365	-7.224	0.00567014	-9.324	0.00379716
-0.882	0.950385	-2.982	0.0212883	-5.082	0.00600019	-7.182	0.00212624	-9.282	-0.000766712
-0.84	0.95938	-2.94	0.0232826	-5.04	0.00932861	-7.14	0.000708701	-9.24	-0.000764437
-0.798	0.962156	-2.898	0.0239823	-4.998	0.0100097	-7.098	0.00213413	-9.198	-0.00304637
-0.756	0.970417	-2.856	0.0259422	-4.956	0.0100167	-7.056	0.00285876	-9.156	-0.00456842
-0.714	0.979392	-2.814	0.0279484	-4.914	0.0140192	-7.014	0.00430414	-9.114	2.27511e-06
-0.672	0.981478	-2.772	0.0299255	-4.872	0.0153499	-6.972	2.75732e-05	-9.072	0.0045707
-0.63	0.973241	-2.73	0.0299375	-4.83	0.0139964	-6.93	0.000712583	-9.03	0.00533286
-0.588	0.975964	-2.688	0.0285912	-4.788	0.0126605	-6.888	-0.00073266	-8.988	0.00532831
-0.546	0.979407	-2.646	0.0312627	-4.746	0.0106715	-6.846	0.00140964	-8.946	0.00761025
-0.504	0.980789	-2.604	0.0352924	-4.704	0.0106696	-6.804	0.00427657	-8.904	0.00532603
-0.462	0.978036	-2.562	0.0366215	-4.662	0.0139928	-6.762	0.00855313	-8.862	0.00533286
-0.42	0.984208	-2.52	0.0399051	-4.62	0.0146687	-6.72	0.00641083	-8.82	0.00761935
-0.378	0.989698	-2.478	0.0445364	-4.578	0.0139999	-6.678	0.0035597	-8.778	0.00533286
-0.336	0.996537	-2.436	0.0478732	-4.536	0.0133224	-6.636	0.00213802	-8.736	0.00380854
-0.294	0.997232	-2.394	0.05055	-4.494	0.0153078	-6.594	0.00211419	-8.694	0.00152432
-0.252	0.995889	-2.352	0.0578634	-4.452	0.0159889	-6.552	0.00426452	-8.652	2.27511e-06
-0.21	0.996578	-2.31	0.0651662	-4.41	0.0146793	-6.51	0.00571793	-8.61	0.000757612
-0.168	1	-2.268	0.0771229	-4.368	0.0146793	-6.468	0.00786009	-8.568	0.00380171
-0.126	0.991756	-2.226	0.0877596	-4.326	0.0160011	-6.426	0.00857281	-8.526	0.00456387
-0.084	0.989014	-2.184	0.112394	-4.284	0.0180111	-6.384	0.00927361	-8.484	0.00303727
-0.042	0.990379	-2.142	0.16176	-4.242	0.0213624	-6.342	0.0107071	-8.442	0.003035
0	0.993129	-2.1	0.261158	-4.2	0.0253877	-6.3	0.0106992	-8.4	0.00227966
0.042	0.994496	-2.058	0.460106	-4.158	0.0260547	-6.258	0.0121328	-8.358	-0.000759887
0.084	0.986963	-2.016	0.711705	-4.116	0.0253683	-6.216	0.0142632	-8.316	0.00228194
0.126	0.988334	-1.974	0.86034	-4.074	0.0240096	-6.174	0.0128416	-8.274	0.0045616
0.168	0.981474	-1.932	0.902902	-4.032	0.0253332	-6.132	0.00857294	-8.232	0.00379944
0.21	0.978717	-1.89	0.917586	-3.99	0.0266709	-6.09	0.0121288	-8.19	0.00456842
0.252	0.98354	-1.848	0.926935	-3.948	0.0306576	-6.048	0.0171259	-8.148	0.00837696
0.294	0.994541	-1.806	0.93754	-3.906	0.0326536	-6.006	0.0199649	-8.106	0.0091414
0.336	0.987668	-1.764	0.936274	-3.864	0.0353272	-5.964	0.0235286	-8.064	0.00837468
0.378	0.982868	-1.722	0.942187	-3.822	0.0399985	-5.922	0.0235088	-8.022	0.0114211
0.42	0.984948	-1.68	0.944142	-3.78	0.0399828	-5.88	0.0242295	-7.98	0.0121832
0.462	0.986333	-1.638	0.946797	-3.738	0.0453142	-5.838	0.027829	-7.938	0.0121787
0.504	0.98564	-1.596	0.954101	-3.696	0.0473242	-5.796	0.0349683	-7.896	0.015225
0.546	0.982879	-1.554	0.951419	-3.654	0.052659	-5.754	0.0349724	-7.854	0.0137007
0.588	0.988364	-1.512	0.948835	-3.612	0.0606622	-5.712	0.0335191	-7.812	0.0144606
0.63	0.98973	-1.47	0.953489	-3.57	0.0659901	-5.67	0.0327745	-7.77	0.0144606
0.672	0.983579	-1.428	0.957414	-3.528	0.067319	-5.628	0.0334793	-7.728	0.0152205
0.714	0.978806	-1.386	0.965363	-3.486	0.0699925	-5.586	0.0356057	-7.686	0.012934
0.756	0.971932	-1.344	0.968781	-3.444	0.0746499	-5.544	0.0391775	-7.644	0.0136984
0.798	0.959497	-1.302	0.973453	-3.402	0.0806501	-5.502	0.0370511	-7.602	0.0144606
0.84	0.940169	-1.26	0.977438	-3.36	0.0919817	-5.46	0.0384805	-7.56	0.0106498
0.882	0.886467	-1.218	0.981376	-3.318	0.10065	-5.418	0.0420323	-7.518	0.0114097
0.924	0.745402	-1.176	0.981395	-3.276	0.109319	-5.376	0.0484351	-7.476	0.0121764
0.966	0.508676	-1.134	0.975435	-3.234	0.124647	-5.334	0.0527196	-7.434	0.013703
1.008	0.276758	-1.092	0.968701	-3.192	0.151966	-5.292	0.0555905	-7.392	0.0152182
1.05	0.141155	-1.05	0.967423	-3.15	0.193283	-5.25	0.0613125	-7.35	0.016738
1.092	0.0812622	-1.008	0.974148	-3.108	0.281911	-5.208	0.062726	-7.308	0.0182669
1.134	0.057157	-0.966	0.979456	-3.066	0.463219	-5.166	0.0634069	-7.266	0.0197889
1.176	0.0481936	-0.924	0.982036	-3.024	0.707218	-5.124	0.0634107	-7.224	0.0175047
1.218	0.0392377	-0.882	0.99194	-2.982	0.84862	-5.082	0.0634186	-7.182	0.0144583
1.26	0.03234	-0.84	0.993918	-2.94	0.890641	-5.04	0.0648442	-7.14	0.0144538
1.302	0.023386	-0.798	0.989902	-2.898	0.904615	-4.998	0.0677073	-7.098	0.0197798
1.344	0.0178893	-0.756	0.987839	-2.856	0.909309	-4.956	0.0726846	-7.056	0.0266302
1.386	0.0137841	-0.714	0.989305	-2.814	0.915344	-4.914	0.077654	-7.014	0.0304364
1.428	0.013801	-0.672	0.994519	-2.772	0.926005	-4.872	0.0790873	-6.972	0.0304342
1.47	0.0117278	-0.63	0.993158	-2.73	0.926675	-4.83	0.0791032	-6.93	0.0342359
1.512	0.00689963	-0.588	0.991786	-2.688	0.926017	-4.788	0.0883929	-6.888	0.0395665
1.554	0.00550241	-0.546	0.985826	-2.646	0.926647	-4.746	0.0948274	-6.846	0.0403263
1.596	0.00480942	-0.504	0.982458	-2.604	0.929986	-4.704	0.098415	-6.804	0.0403263
1.638	0.00483202	-0.462	0.977198	-2.562	0.93397	-4.662	0.100525	-6.762	0.0426106
1.68	0.00827621	-0.42	0.979217	-2.52	0.941945	-4.62	0.10622	-6.72	0.0494632
1.722	0.00688652	-0.378	0.978615	-2.478	0.941939	-4.578	0.106912	-6.678	0.0540271
1.764	0.00547991	-0.336	0.987232	-2.436	0.944604	-4.536	0.109047	-6.636	0.0532626
1.806	0.00271179	-0.294	0.989242	-2.394	0.952609	-4.494	0.116875	-6.594	0.0532649
1.848	0.00478125	-0.252	0.990612	-2.352	0.955248	-4.452	0.129708	-6.552	0.0547915
1.89	0.00410519	-0.21	0.993973	-2.31	0.953917	-4.41	0.139707	-6.51	0.0570757
1.932	0.00411458	-0.168	0.999323	-2.268	0.949894	-4.368	0.145425	-6.468	0.0608729
1.974	0.00205636	-0.126	0.996744	-2.226	0.944546	-4.326	0.154663	-6.426	0.0654345
2.016	1.6922e-05	-0.084	0.997399	-2.184	0.947905	-4.284	0.165346	-6.384	0.0677141
2.058	0.00688271	-0.042	0.998619	-2.142	0.944587	-4.242	0.178171	-6.342	0.0715227
2.1	0.00962442	0	1	-2.1	0.949901	-4.2	0.198861	-6.3	0.074569
		0.042	0.996015	-2.058	0.959222	-4.158	0.230935	-6.258	0.0753357
		0.084	0.988655	-2.016	0.966579	-4.116	0.297881	-6.216	0.0753357
		0.126	0.993315	-1.974	0.969922	-4.074	0.451007	-6.174	0.0791375
		0.168	0.999385	-1.932	0.970585	-4.032	0.660583	-6.132	0.0814217
		0.21	0.997397	-1.89	0.973266	-3.99	0.812483	-6.09	0.0814194
		0.252	0.99005	-1.848	0.972609	-3.948	0.859545	-6.048	0.0852302
		0.294	0.984014	-1.806	0.973306	-3.906	0.873823	-6.006	0.0867545
		0.336	0.980714	-1.764	0.973935	-3.864	0.884467	-5.964	0.0913184
		0.378	0.986045	-1.722	0.971916	-3.822	0.891602	-5.922	0.0981619
		0.42	0.986659	-1.68	0.969262	-3.78	0.90305	-5.88	0.110336
		0.462	0.985364	-1.638	0.977907	-3.738	0.900844	-5.838	0.11566
		0.504	0.982078	-1.596	0.986573	-3.696	0.895755	-5.796	0.114898
		0.546	0.982783	-1.554	0.983927	-3.654	0.901438	-5.754	0.118706
		0.588	0.99471	-1.512	0.982567	-3.612	0.900028	-5.712	0.123284
		0.63	0.994077	-1.47	0.985207	-3.57	0.907207	-5.67	0.12024
		0.672	0.986081	-1.428	0.978557	-3.528	0.909345	-5.628	0.120233
		0.714	0.989306	-1.386	0.970571	-3.486	0.91793	-5.586	0.123277
		0.756	0.991352	-1.344	0.961194	-3.444	0.922227	-5.544	0.12937
		0.798	0.98871	-1.302	0.967835	-3.402	0.930099	-5.502	0.138497
		0.84	0.982096	-1.26	0.970524	-3.36	0.93504	-5.46	0.140017
		0.882	0.980083	-1.218	0.969871	-3.318	0.929354	-5.418	0.143064
		0.924	0.983452	-1.176	0.972545	-3.276	0.918655	-5.376	0.148396
		0.966	0.981382	-1.134	0.969904	-3.234	0.919364	-5.334	0.15144
		1.008	0.985394	-1.092	0.971238	-3.192	0.926495	-5.292	0.161333
		1.05	0.984093	-1.05	0.972587	-3.15	0.932213	-5.25	0.172747
		1.092	0.9827	-1.008	0.97729	-3.108	0.93938	-5.208	0.184916
		1.134	0.977333	-0.966	0.976635	-3.066	0.939412	-5.166	0.199382
		1.176	0.970061	-0.924	0.975945	-3.024	0.941554	-5.124	0.216891
		1.218	0.971988	-0.882	0.980613	-2.982	0.947977	-5.082	0.235911
		1.26	0.966108	-0.84	0.989271	-2.94	0.955805	-5.04	0.270135
		1.302	0.97276	-0.798	0.990638	-2.898	0.955104	-4.998	0.341626
		1.344	0.976171	-0.756	0.995982	-2.856	0.955829	-4.956	0.475525
		1.386	0.978808	-0.714	0.989955	-2.814	0.952966	-4.914	0.648304
		1.428	0.974122	-0.672	0.988577	-2.772	0.95078	-4.872	0.761734
		1.47	0.960808	-0.63	0.991221	-2.73	0.947917	-4.83	0.800564
		1.512	0.956096	-0.588	0.987875	-2.688	0.951505	-4.788	0.810463
		1.554	0.956153	-0.546	0.979884	-2.646	0.953611	-4.746	0.818075
		1.596	0.955441	-0.504	0.97726	-2.604	0.957896	-4.704	0.827979
		1.638	0.950794	-0.462	0.978634	-2.562	0.957864	-4.662	0.835596
		1.68	0.941514	-0.42	0.977943	-2.52	0.959971	-4.62	0.835582
		1.722	0.930193	-0.378	0.981247	-2.478	0.964295	-4.578	0.834058
		1.764	0.92288	-0.336	0.979932	-2.436	0.974305	-4.536	0.8371
		1.806	0.916908	-0.294	0.976591	-2.394	0.976444	-4.494	0.840911
		1.848	0.914856	-0.252	0.972594	-2.352	0.971454	-4.452	0.846246
		1.89	0.874717	-0.21	0.967271	-2.31	0.966473	-4.41	0.847001
		1.932	0.733937	-0.168	0.969941	-2.268	0.962161	-4.368	0.846997
		1.974	0.463591	-0.126	0.969941	-2.226	0.965004	-4.326	0.844719
		2.016	0.247177	-0.084	0.973952	-2.184	0.974959	-4.284	0.851579
		2.058	0.150208	-0.042	0.978643	-2.142	0.987753	-4.242	0.85766
		2.1	0.110361	0	0.978622	-2.1	0.995601	-4.2	0.870596
		2.142	0.0904259	0.042	0.977307	-2.058	0.988517	-4.158	0.862215
		2.184	0.0771799	0.084	0.984592	-2.016	0.982102	-4.116	0.856891
		2.226	0.0677951	0.126	0.989931	-1.974	0.980716	-4.074	0.857655
		2.268	0.0551454	0.168	0.993938	-1.932	0.987844	-4.032	0.862995
		2.31	0.0498436	0.21	0.990648	-1.89	0.990006	-3.99	0.872896
		2.352	0.0438884	0.252	0.980693	-1.848	0.989293	-3.948	0.873649
		2.394	0.0412461	0.294	0.974042	-1.806	0.984993	-3.906	0.869092
		2.436	0.0405809	0.336	0.972707	-1.764	0.978582	-3.864	0.86833
		2.478	0.0405584	0.378	0.986018	-1.722	0.979338	-3.822	0.875183
		2.52	0.0372695	0.42	0.988635	-1.68	0.988643	-3.78	0.884306
		2.562	0.0352805	0.462	0.981954	-1.638	0.990797	-3.738	0.890378
		2.604	0.0339328	0.504	0.976608	-1.596	0.987974	-3.696	0.891912
		2.646	0.0305974	0.546	0.973966	-1.554	0.990101	-3.654	0.891154
		2.688	0.0266021	0.588	0.970659	-1.512	0.993644	-3.612	0.899527
		2.73	0.0246064	0.63	0.966683	-1.47	0.985749	-3.57	0.906388
		2.772	0.0226107	0.672	0.968658	-1.428	0.980043	-3.528	0.909444
		2.814	0.0232931	0.714	0.971298	-1.386	0.978617	-3.486	0.90791
		2.856	0.0219641	0.756	0.969978	-1.344	0.982201	-3.444	0.90485
		2.898	0.0232946	0.798	0.966699	-1.302	0.992148	-3.402	0.912451
		2.94	0.0226413	0.84	0.963395	-1.26	0.995755	-3.36	0.917773
		2.982	0.0213123	0.882	0.968031	-1.218	0.995775	-3.318	0.917015
		3.024	0.0199818	0.924	0.978652	-1.176	0.992195	-3.276	0.913974
		3.066	0.0205939	0.966	0.976664	-1.134	0.98148	-3.234	0.912449
		3.108	0.0159678	1.008	0.974683	-1.092	0.983635	-3.192	0.920833
		3.15	0.012007	1.05	0.974686	-1.05	0.980756	-3.15	0.932249
		3.192	0.0133375	1.092	0.980692	-1.008	0.987183	-3.108	0.933758
		3.234	0.0139563	1.134	0.97802	-0.966	0.990711	-3.066	0.926136
		3.276	0.0106209	1.176	0.982658	-0.924	0.992845	-3.024	0.928432
		3.318	0.0099916	1.218	0.985988	-0.882	0.990706	-2.982	0.923863
		3.36	0.0119859	1.26	0.983365	-0.84	0.987847	-2.94	0.934529
		3.402	0.0113312	1.302	0.988693	-0.798	0.983595	-2.898	0.939853
		3.444	0.0119897	1.344	1	-0.756	0.986418	-2.856	0.945943
		3.486	0.0139788	1.386	0.994001	-0.714	0.982859	-2.814	0.947465
		3.528	0.017293	1.428	0.98398	-0.672	0.977869	-2.772	0.952043
		3.57	0.0192887	1.47	0.977939	-0.63	0.972175	-2.73	0.953556
		3.612	0.0172652	1.512	0.967961	-0.588	0.972884	-2.688	0.964206
		3.654	0.0133097	1.554	0.967332	-0.546	0.976443	-2.646	0.964972
		3.696	0.00933162	1.596	0.966674	-0.504	0.975022	-2.604	0.960406
		3.738	0.00800113	1.638	0.96933	-0.462	0.970048	-2.562	0.961926
		3.78	0.00798389	1.68	0.972648	-0.42	0.97503	-2.52	0.964203
		3.822	0.00599486	1.722	0.975315	-0.378	0.982129	-2.478	0.963453
		3.864	0.00269402	1.764	0.979984	-0.336	0.99071	-2.436	0.964975
		3.906	0.00270072	1.806	0.972681	-0.294	0.985737	-2.394	0.966499
		3.948	0.00600827	1.848	0.971326	-0.252	0.987876	-2.352	0.960411
		3.99	0.00933833	1.89	0.964655	-0.21	0.997838	-2.31	0.955847
		4.032	0.0126684	1.932	0.966628	-0.168	1	-2.268	0.959651
		4.074	0.0139869	1.974	0.967975	-0.126	0.980724	-2.226	0.968019
		4.116	0.0100208	2.016	0.965988	-0.084	0.974309	-2.184	0.976384
		4.158	0.00669076	2.058	0.959334	-0.042	0.973617	-2.142	0.974853
		4.2	0.00667878	2.1	0.958629	0	0.967194	-2.1	0.981717
				2.142	0.958595	0.042	0.971434	-2.058	0.97716
				2.184	0.957918	0.084	0.98995	-2.016	0.974869
				2.226	0.956596	0.126	0.993577	-1.974	0.978675
				2.268	0.958604	0.168	0.982902	-1.932	0.979442
				2.31	0.965907	0.21	0.978626	-1.89	0.974114
				2.352	0.963235	0.252	0.980716	-1.848	0.980204
				2.394	0.962565	0.294	0.983599	-1.806	0.974107
				2.436	0.95925	0.336	0.985076	-1.764	0.972578
				2.478	0.954561	0.378	0.990802	-1.722	0.975634
				2.52	0.949874	0.42	0.99149	-1.68	0.980971
				2.562	0.947271	0.462	0.980752	-1.638	0.981731
				2.604	0.945975	0.504	0.981448	-1.596	0.9802
				2.646	0.945321	0.546	0.989372	-1.554	0.989346
				2.688	0.940693	0.588	0.983682	-1.512	0.98402
				2.73	0.929379	0.63	0.983662	-1.47	0.985542
				2.772	0.921381	0.672	0.987142	-1.428	0.987068
				2.814	0.910685	0.714	0.987119	-1.386	0.996205
				2.856	0.890007	0.756	0.98645	-1.344	0.999998
				2.898	0.818661	0.798	0.978605	-1.302	0.996176
				2.94	0.634696	0.84	0.980031	-1.26	0.996933
				2.982	0.391338	0.882	0.985048	-1.218	0.994644
				3.024	0.240019	0.924	0.985761	-1.176	0.994647
				3.066	0.17536	0.966	0.980688	-1.134	0.990852
				3.108	0.142027	1.008	0.978574	-1.092	0.989332
				3.15	0.121346	1.05	0.977909	-1.05	0.987043
				3.192	0.10802	1.092	0.97935	-1.008	0.983248
				3.234	0.0953557	1.134	0.985036	-0.966	0.977172
				3.276	0.0853407	1.176	0.988572	-0.924	0.972603
				3.318	0.0793405	1.218	0.985025	-0.882	0.978687
				3.36	0.0760156	1.26	0.98004	-0.84	0.989332
				3.402	0.0740126	1.302	0.981441	-0.798	0.990843
				3.444	0.0699909	1.344	0.98	-0.756	0.993894
				3.486	0.0633148	1.386	0.974321	-0.714	0.993894
				3.528	0.0553203	1.428	0.97722	-0.672	0.992372
				3.57	0.0520006	1.47	0.984363	-0.63	0.996178
				3.612	0.0480052	1.512	0.987203	-0.588	0.992365
				3.654	0.0433444	1.554	0.990077	-0.546	0.991618
				3.696	0.0419962	1.596	0.98011	-0.504	0.99239
				3.738	0.0446453	1.638	0.975838	-0.462	0.99163
				3.78	0.0473171	1.68	0.976539	-0.42	1
				3.822	0.043987	1.722	0.972246	-0.378	0.995422
				3.864	0.0393087	1.764	0.972302	-0.336	0.991616
				3.906	0.0373074	1.806	0.974464	-0.294	0.990859
				3.948	0.0359855	1.848	0.974413	-0.252	0.98553
				3.99	0.0353185	1.89	0.962225	-0.21	0.986295
				4.032	0.0346707	1.932	0.959362	-0.168	0.985537
				4.074	0.0366544	1.974	0.966513	-0.126	0.984011
				4.116	0.0319796	2.016	0.969419	-0.084	0.986299
				4.158	0.0259933	2.058	0.967982	-0.042	0.984015
				4.2	0.0233355	2.1	0.970849	0	0.976396
				4.242	0.0233285	2.142	0.965856	0.042	0.971827
				4.284	0.0246539	2.184	0.961555	0.084	0.971065
				4.326	0.0186466	2.226	0.952982	0.126	0.970292
				4.368	0.0173213	2.268	0.955826	0.168	0.977902
				4.41	0.0186713	2.31	0.961531	0.21	0.988561
				4.452	0.018006	2.352	0.956538	0.252	0.984752
				4.494	0.0166613	2.394	0.957964	0.294	0.983992
				4.536	0.0153183	2.436	0.965059	0.336	0.984757
				4.578	0.0146547	2.478	0.96795	0.378	0.985508
				4.62	0.0120057	2.52	0.973015	0.42	0.985512
				4.662	0.010675	2.562	0.967986	0.462	0.980962
				4.704	0.0113403	2.604	0.960802	0.504	0.980971
				4.746	0.0106821	2.646	0.957211	0.546	0.98174
				4.788	0.00868782	2.688	0.945779	0.588	0.977915
				4.83	0.0100045	2.73	0.937258	0.63	0.974867
				4.872	0.01199	2.772	0.939421	0.672	0.977153
				4.914	0.012657	2.814	0.943693	0.714	0.982482
				4.956	0.00666204	2.856	0.951561	0.756	0.978682
				4.998	0.00399548	2.898	0.944438	0.798	0.975631
				5.04	0.0040025	2.94	0.945186	0.84	0.980186
				5.082	0.00534189	2.982	0.95164	0.882	0.980944
				5.124	0.00733958	3.024	0.951656	0.924	0.976384
				5.166	0.00933554	3.066	0.93807	0.966	0.972578
				5.208	0.010675	3.108	0.925942	1.008	0.978671
				5.25	0.0126675	3.15	0.929529	1.05	0.974867
				5.292	0.0113333	3.192	0.929509	1.092	0.964206
				5.334	0.00735007	3.234	0.920913	1.134	0.971061
				5.376	0.00734661	3.276	0.913785	1.176	0.979431
				5.418	0.00801721	3.318	0.913801	1.218	0.980186
				5.46	0.00736065	3.36	0.907378	1.26	0.979428
				5.502	0.00469408	3.402	0.907394	1.302	0.975618
				5.544	0.00402174	3.444	0.91308	1.344	0.969529
				5.586	0.0059897	3.486	0.906661	1.386	0.969532
				5.628	0.00531909	3.528	0.89953	1.428	0.969541
				5.67	0.00664098	3.57	0.893087	1.47	0.961928
				5.712	0.00598441	3.612	0.883124	1.512	0.964226
				5.754	0.00531207	3.654	0.871717	1.554	0.969561
				5.796	0.00132006	3.696	0.872409	1.596	0.975645
				5.838	0.000644254	3.738	0.869527	1.638	0.987057
				5.88	-1.40437e-05	3.78	0.86668	1.68	0.98705
				5.922	-0.00466782	3.822	0.866672	1.722	0.98857
				5.964	-0.00666204	3.864	0.847436	1.764	0.988574
				6.006	-0.00732736	3.906	0.778549	1.806	0.985533
				6.048	-0.00465377	3.948	0.591207	1.848	0.980207
				6.09	-0.000642522	3.99	0.382973	1.89	0.974109
				6.132	-0.00131313	4.032	0.265246	1.932	0.971814
				6.174	-0.00333189	4.074	0.210297	1.974	0.974869
				6.216	-0.00200298	4.116	0.184614	2.016	0.97031
				6.258	-0.00265435	4.158	0.168241	2.058	0.965741
				6.3	-0.000642613	4.2	0.161097	2.1	0.974105
						4.242	0.151808	2.142	0.98247
						4.284	0.139699	2.184	0.979442
						4.326	0.126149	2.226	0.97488
						4.368	0.1176	2.268	0.979435
						4.41	0.115477	2.31	0.977902
						4.452	0.11408	2.352	0.968774
						4.494	0.109827	2.394	0.966501
						4.536	0.104133	2.436	0.965737
						4.578	0.0970014	2.478	0.961166
						4.62	0.0919883	2.52	0.965744
						4.662	0.0862625	2.562	0.971843
						4.704	0.0841203	2.604	0.970317
						4.746	0.0848491	2.646	0.969548
						4.788	0.082707	2.688	0.963466
						4.83	0.0791035	2.73	0.960431
						4.872	0.0755317	2.772	0.958909
						4.914	0.0734133	2.814	0.963473
						4.956	0.0719877	2.856	0.966522
						4.998	0.0719996	2.898	0.970326
						5.04	0.068424	2.94	0.965755
						5.082	0.0641435	2.982	0.958152
						5.124	0.059867	3.024	0.949026
						5.166	0.0563191	3.066	0.941411
						5.208	0.0584572	3.108	0.934559
						5.25	0.0591739	3.15	0.933037
						5.292	0.0541848	3.192	0.929226
						5.334	0.0506013	3.234	0.922385
						5.376	0.05133	3.276	0.918572
						5.418	0.0470773	3.318	0.92542
						5.46	0.0413673	3.36	0.924639
						5.502	0.0370868	3.402	0.929203
						5.544	0.0349566	3.444	0.922355
						5.586	0.0342477	3.486	0.917031
						5.628	0.0327904	3.528	0.914754
						5.67	0.0349287	3.57	0.909428
						5.712	0.0335191	3.612	0.907139
						5.754	0.0307037	3.654	0.905622
						5.796	0.0285414	3.696	0.902584
						5.838	0.0285336	3.738	0.90488
						5.88	0.0299433	3.78	0.901078
						5.922	0.0242056	3.822	0.894981
						5.964	0.0163376	3.864	0.891939
						6.006	0.0106713	3.906	0.894988
						6.048	0.0107071	3.948	0.890408
						6.09	0.00928954	3.99	0.892692
						6.132	0.0107151	4.032	0.89345
						6.174	0.0100103	4.074	0.883564
						6.216	0.00784818	4.116	0.884338
						6.258	0.00784818	4.158	0.87825
						6.3	0.0100143	4.2	0.875961
						6.342	0.0121367	4.242	0.872896
						6.384	0.0149757	4.284	0.872903
						6.426	0.0156806	4.326	0.875959
						6.468	0.0142869	4.368	0.867595
						6.51	0.0114397	4.41	0.866829
						6.552	0.0135938	4.452	0.863775
						6.594	0.00930533	4.494	0.863771
						6.636	0.00927749	4.536	0.863009
						6.678	0.00782422	4.578	0.86072
						6.72	0.00497724	4.62	0.852341
						6.762	0.0035518	4.662	0.842453
						6.804	0.00427657	4.704	0.837129
						6.846	0.00572596	4.746	0.832561
						6.888	0.00647843	4.788	0.828748
						6.93	0.00576959	4.83	0.829508
						6.972	0.00501699	4.872	0.823433
						7.014	0.00353976	4.914	0.808982
						7.056	0.00425247	4.956	0.777037
						7.098	0.00429223	4.998	0.687275
						7.14	0.00216197	5.04	0.544978
						7.182	0.00785219	5.082	0.406465
						7.224	0.00997455	5.124	0.312061
						7.266	0.00993868	5.166	0.255716
						7.308	0.0106474	5.208	0.225266
						7.35	0.00709169	5.25	0.204714
						7.392	0.00352008	5.292	0.191018
						7.434	0.00137377	5.334	0.178842
						7.476	0.00205476	5.376	0.171992
						7.518	0.0027636	5.418	0.161337
						7.56	0.00278354	5.46	0.149925
						7.602	0.00065717	5.502	0.143837
						7.644	-0.000776294	5.544	0.142313
						7.686	-0.00218981	5.586	0.137742
						7.728	-0.00145715	5.628	0.137742
						7.77	-0.00289062	5.67	0.132409
						7.812	-2.77067e-05	5.712	0.128603
						7.854	0.000689025	5.754	0.124801
						7.896	0.00138193	5.796	0.120237
						7.938	0.00211847	5.838	0.118718
						7.98	0.000708835	5.88	0.114154
						8.022	-0.00213427	5.922	0.108828
						8.064	-0.000736675	5.964	0.104262
						8.106	0.00353989	6.006	0.10122
						8.148	0.00281526	6.048	0.102742
						8.19	0.00211834	6.09	0.0989309
						8.232	0.00282316	6.132	0.0951315
						8.274	0.00209853	6.174	0.0913275
						8.316	0.000676979	6.216	0.0905608
						8.358	-8.03061e-06	6.258	0.0882743
						8.4	-0.000700938	6.3	0.0875167
								6.342	0.0852393
								6.384	0.0799087
								6.426	0.0738205
								6.468	0.0700143
								6.51	0.0684922
								6.552	0.064686
								6.594	0.0616373
								6.636	0.060882
								6.678	0.0593622
								6.72	0.0570734
								6.762	0.0547869
								6.804	0.0547869
								6.846	0.0525027
								6.888	0.0479366
								6.93	0.0426174
								6.972	0.04034
								7.014	0.0372936
								7.056	0.0350071
								7.098	0.0319562
								7.14	0.0350049
								7.182	0.0342404
								7.224	0.0319608
								7.266	0.0319653
								7.308	0.0304433
								7.35	0.026637
								7.392	0.0273992
								7.434	0.0273992
								7.476	0.0266324
								7.518	0.0258703
								7.56	0.0228285
								7.602	0.0228307
								7.644	0.0213064
								7.686	0.0190245
								7.728	0.0144583
								7.77	0.011412
								7.812	0.012934
								7.854	0.0182578
								7.896	0.020542
								7.938	0.0182578
								7.98	0.0152182
								8.022	0.0106521
								8.064	0.0076057
								8.106	0.00531921
								8.148	0.00608137
								8.19	0.00532148
								8.232	0.00684126
								8.274	0.00836558
								8.316	0.00988536
								8.358	0.00988763
								8.4	0.0106475
								8.442	0.00836331
								8.484	0.0076057
								8.526	0.00684353
								8.568	0.0076057
								8.61	0.00684581
								8.652	0.0076057
								8.694	0.00608365
								8.736	0.00608137
								8.778	0.00760115
								8.82	0.00836331
								8.862	0.00988991
								8.904	0.0114142
								8.946	0.00988536
								8.988	0.00608365
								9.03	0.00456387
								9.072	0.00608592
								9.114	0.00609047
								9.156	0.00304637
								9.198	0.00532603
								9.24	0.00837013
								9.282	0.0106566
								9.324	0.0129363
								9.366	0.0076057
								9.408	0.00227966
								9.45	-0.0015266
								9.492	-0.00381309
								9.534	-0.00381536
								9.576	-0.000768988
								9.618	0.000757612
								9.66	0.00380626
								9.702	0.0060882
								9.744	0.00760115
								9.786	0.0114074
								9.828	0.011412
								9.87	0.00836786
								9.912	0.00379716
								9.954	0.00151522
								9.996	-0.0015266
								10.038	-0.0015266
								10.08	-0.000766712
								10.122	0.00304182
								10.164	0.0060882
								10.206	0.00837013
								10.248	0.0091323
								10.29	0.00456842
								10.332	0.00228649
								10.374	0.00304637
								10.416	0.00685036
								10.458	0.00760797
								10.5	0.0045616
