# Supplementary material for: Image-Guided Radiotherapy Using a Modified Industrial Micro-CT for Preclinical Applications
Source: PLoS One. 2015 May 19;10(5):e0126246. doi: 10.1371/journal.pone.0126246 (PMC4438006; doi:10.1371/journal.pone.0126246)
Supplement: S2 Data — (XLSX) [file pone.0126246.s007.xlsx]

## Sheet: Tabelle1
datapoint	x (mm)	relative dose
-200	-8.4	0.0054155	0.0023663	0.00677431	0.00641173	0.0129499
-199	-8.358	0.00648282	0.00278701	0.00813833	0.0074303	0.0152593
-198	-8.316	0.0074197	0.0032354	0.00948044	0.00841289	0.0176872
-197	-8.274	0.00838094	0.00363251	0.0107119	0.00939582	0.0203537
-196	-8.232	0.00942306	0.00411472	0.0118345	0.0103817	0.0236219
-195	-8.19	0.0100397	0.00449527	0.0120977	0.0109144	0.0268927
-194	-8.148	0.0103492	0.00458818	0.011745	0.0110163	0.0294915
-193	-8.106	0.0106604	0.00446326	0.0114049	0.0110944	0.0311495
-192	-8.064	0.0107606	0.00423037	0.0110872	0.0109521	0.0315242
-191	-8.022	0.0108329	0.00402332	0.0110782	0.0106233	0.0311984
-190	-7.98	0.0110931	0.00384189	0.0110737	0.0103573	0.0308769
-189	-7.938	0.0114622	0.00374198	0.0107332	0.0102326	0.0310545
-188	-7.896	0.0118569	0.00367262	0.0103805	0.0102981	0.0314701
-187	-7.854	0.0122494	0.00351762	0.0103022	0.0106755	0.0317458
-186	-7.812	0.0125923	0.00329774	0.0103969	0.011159	0.0313417
-185	-7.77	0.0128294	0.00310416	0.0107193	0.0116811	0.0301197
-184	-7.728	0.0128063	0.00304937	0.0111995	0.0121868	0.028714
-183	-7.686	0.0126807	0.00318418	0.0116856	0.012464	0.0277936
-182	-7.644	0.0126563	0.00340015	0.0120464	0.0126546	0.0276836
-181	-7.602	0.0125241	0.00362121	0.0120673	0.0130711	0.0283758
-180	-7.56	0.012135	0.00383891	0.0120108	0.013621	0.0297394
-179	-7.518	0.0116429	0.00410546	0.012102	0.0141582	0.0309578
-178	-7.476	0.0112772	0.00462284	0.0121654	0.014491	0.0315527
-177	-7.434	0.0109633	0.00533565	0.0122032	0.014464	0.0320299
-176	-7.392	0.0105974	0.00584857	0.0124394	0.014354	0.0328658
-175	-7.35	0.0101528	0.00613589	0.0125028	0.0143041	0.0337374
-174	-7.308	0.00975973	0.00639307	0.0120859	0.0143166	0.0343692
-173	-7.266	0.0095771	0.0066004	0.0116964	0.0143527	0.0352527
-172	-7.224	0.00949986	0.00659827	0.0117342	0.014237	0.0365825
-171	-7.182	0.00936957	0.00656707	0.0121684	0.0138589	0.0379154
-170	-7.14	0.00908465	0.0067594	0.0126514	0.0134857	0.0389271
-169	-7.098	0.00879684	0.00676479	0.0131057	0.0134729	0.0400869
-168	-7.056	0.00871245	0.00635212	0.0136056	0.0137825	0.0416314
-167	-7.014	0.00886473	0.00596675	0.0139861	0.0144659	0.0430808
-166	-6.972	0.00904667	0.0057814	0.0140809	0.0154186	0.044318
-165	-6.93	0.00912755	0.00557579	0.0142045	0.0164443	0.0457986
-164	-6.888	0.00902474	0.00539588	0.0146999	0.0175047	0.0479905
-163	-6.846	0.00881391	0.00534609	0.0152809	0.0185274	0.0507126
-162	-6.804	0.00883546	0.00542895	0.0156377	0.0195378	0.053502
-161	-6.762	0.00907044	0.00547677	0.0156886	0.0207503	0.0561466
-160	-6.72	0.00956832	0.00530409	0.0155668	0.022171	0.0589111
-159	-6.678	0.0103013	0.00521793	0.015504	0.0234435	0.061887
-158	-6.636	0.0107442	0.00543166	0.0155322	0.0245094	0.0650786
-157	-6.594	0.0106401	0.00567129	0.0154783	0.0253421	0.0685367
-156	-6.552	0.0103036	0.00588615	0.0153372	0.0257991	0.0718926
-155	-6.51	0.0100465	0.00615888	0.0153422	0.0259174	0.0751209
-154	-6.468	0.0101251	0.00626639	0.0156947	0.0259274	0.0782577
-153	-6.426	0.0104881	0.00618035	0.0163294	0.0261112	0.0812136
-152	-6.384	0.0106667	0.00612569	0.0168997	0.0265116	0.0842349
-151	-6.342	0.01059	0.00620756	0.0174087	0.0267589	0.0875243
-150	-6.3	0.0102748	0.00647795	0.018	0.0266788	0.0907792
-149	-6.258	0.00974948	0.00677613	0.0185398	0.0266577	0.0939125
-148	-6.216	0.00927878	0.00675085	0.0188556	0.0268742	0.0971352
-147	-6.174	0.00909988	0.00647949	0.0190911	0.0270033	0.100337
-146	-6.132	0.00920846	0.00628645	0.019299	0.0271566	0.103517
-145	-6.09	0.00947392	0.00617712	0.0193294	0.0275727	0.106784
-144	-6.048	0.00965551	0.00609849	0.0193179	0.0281484	0.110143
-143	-6.006	0.00970806	0.00607718	0.0194748	0.0287314	0.113443
-142	-5.964	0.00991761	0.00616813	0.0197309	0.0295039	0.116566
-141	-5.922	0.0102885	0.00628224	0.0198542	0.030737	0.119656
-140	-5.88	0.0105529	0.00625014	0.0196877	0.0321644	0.122899
-139	-5.838	0.0106839	0.00616034	0.0193518	0.0334883	0.126138
-138	-5.796	0.0108386	0.00615761	0.0192204	0.0348277	0.129436
-137	-5.754	0.0110463	0.00623762	0.0194115	0.0365051	0.133182
-136	-5.712	0.0111501	0.00631844	0.0198608	0.0385497	0.137277
-135	-5.67	0.0111483	0.00639886	0.0204654	0.0406458	0.141447
-134	-5.628	0.0110159	0.00661009	0.0206998	0.0424513	0.145736
-133	-5.586	0.010594	0.00684643	0.0203176	0.0442591	0.150242
-132	-5.544	0.00998279	0.00696862	0.0198788	0.0461918	0.155001
-131	-5.502	0.0094825	0.00706525	0.0198357	0.0480117	0.159937
-130	-5.46	0.00922297	0.00713971	0.0201062	0.050087	0.165393
-129	-5.418	0.00904301	0.00716754	0.0206197	0.0527111	0.171824
-128	-5.376	0.00888245	0.00728566	0.021209	0.0557163	0.179105
-127	-5.334	0.00877492	0.00743309	0.0216258	0.0588144	0.187221
-126	-5.292	0.00869644	0.0074428	0.0219534	0.0616894	0.196709
-125	-5.25	0.00872097	0.00745601	0.0222016	0.0644666	0.209169
-124	-5.208	0.0089568	0.00757471	0.0225159	0.0675741	0.228982
-123	-5.166	0.00924777	0.00782794	0.0231134	0.0707268	0.262439
-122	-5.124	0.00934869	0.00818455	0.0238213	0.0734607	0.310483
-121	-5.082	0.00932179	0.00862477	0.0243028	0.0759179	0.366675
-120	-5.04	0.00932424	0.00912604	0.0245877	0.078359	0.425285
-119	-4.998	0.00935541	0.00946778	0.0249542	0.0804647	0.483607
-118	-4.956	0.00922496	0.00947634	0.0254678	0.0819761	0.540225
-117	-4.914	0.00893998	0.00939517	0.0260111	0.0832941	0.59558
-116	-4.872	0.00873395	0.00955149	0.0264664	0.0849342	0.651056
-115	-4.83	0.00860542	0.00992466	0.026895	0.0872341	0.705713
-114	-4.788	0.00839954	0.0101928	0.027492	0.0902648	0.753583
-113	-4.746	0.00832477	0.0100891	0.0280319	0.0937574	0.78659
-112	-4.704	0.00845367	0.0096583	0.0282576	0.0974528	0.804394
-111	-4.662	0.00878856	0.008926	0.028545	0.101215	0.813913
-110	-4.62	0.0093079	0.00802171	0.0293141	0.104916	0.819677
-109	-4.578	0.00990622	0.00760154	0.030362	0.109093	0.824467
-108	-4.536	0.0104529	0.00783727	0.0312435	0.114241	0.830494
-107	-4.494	0.0108166	0.00828986	0.0319805	0.120298	0.837527
-106	-4.452	0.0110228	0.0086092	0.0326519	0.12721	0.843027
-105	-4.41	0.0111748	0.00866107	0.0333158	0.134809	0.845371
-104	-4.368	0.0114846	0.00863596	0.0338996	0.143368	0.845783
-103	-4.326	0.0119767	0.00877823	0.034551	0.15399	0.846523
-102	-4.284	0.0123423	0.00908011	0.0355711	0.168963	0.84785
-101	-4.242	0.012134	0.00954676	0.0368723	0.191635	0.849549
-100	-4.2	0.0115376	0.0101509	0.0381707	0.225223	0.851801
-99	-4.158	0.0110187	0.0104246	0.039327	0.271435	0.854804
-98	-4.116	0.0108139	0.010321	0.0407346	0.32827	0.85853
-97	-4.074	0.0107923	0.0101911	0.0424924	0.39191	0.861901
-96	-4.032	0.0107704	0.0103847	0.0445154	0.458546	0.865053
-95	-3.99	0.0107708	0.0109079	0.0466811	0.525398	0.868808
-94	-3.948	0.0107183	0.011372	0.0487624	0.59145	0.873127
-93	-3.906	0.0104814	0.0117757	0.0508339	0.655645	0.877956
-92	-3.864	0.0101706	0.0122568	0.0530951	0.715892	0.882847
-91	-3.822	0.0101195	0.0127358	0.0555829	0.76911	0.887263
-90	-3.78	0.01025	0.0131827	0.0582724	0.811412	0.891325
-89	-3.738	0.0102992	0.0138239	0.0611423	0.839722	0.894186
-88	-3.696	0.0103222	0.0146939	0.0640237	0.855961	0.894992
-87	-3.654	0.0104792	0.0155715	0.0671697	0.864453	0.895312
-86	-3.612	0.0106884	0.0160394	0.0707366	0.869198	0.896196
-85	-3.57	0.0108151	0.0161016	0.0744195	0.873064	0.897123
-84	-3.528	0.0109176	0.0162468	0.078244	0.877125	0.898034
-83	-3.486	0.0110234	0.0166399	0.0825189	0.881456	0.899231
-82	-3.444	0.0111831	0.0170457	0.0874124	0.88583	0.901262
-81	-3.402	0.0113654	0.0174326	0.0932149	0.889629	0.903801
-80	-3.36	0.0115751	0.0177899	0.100242	0.892451	0.90596
-79	-3.318	0.0118337	0.0178129	0.109088	0.89522	0.907549
-78	-3.276	0.0119602	0.0175009	0.120993	0.899274	0.909583
-77	-3.234	0.0118547	0.017069	0.139705	0.905366	0.912472
-76	-3.192	0.0116732	0.0168261	0.173241	0.912187	0.91577
-75	-3.15	0.0115152	0.0169405	0.227308	0.918189	0.919798
-74	-3.108	0.0113336	0.0173267	0.297057	0.922799	0.924196
-73	-3.066	0.0112028	0.0178738	0.372903	0.926127	0.927982
-72	-3.024	0.0111239	0.0187448	0.449396	0.928025	0.931536
-71	-2.982	0.0109149	0.0200213	0.525784	0.929216	0.93617
-70	-2.94	0.0106551	0.0216067	0.602644	0.931318	0.942389
-69	-2.898	0.0103992	0.0235278	0.678978	0.934364	0.949388
-68	-2.856	0.0102218	0.0257549	0.75234	0.936386	0.955361
-67	-2.814	0.0103576	0.0280711	0.817985	0.935961	0.960512
-66	-2.772	0.0106499	0.0302991	0.868589	0.934581	0.96548
-65	-2.73	0.0107549	0.0325761	0.899816	0.934001	0.969247
-64	-2.688	0.0106501	0.0351527	0.915686	0.934596	0.971891
-63	-2.646	0.0105182	0.038172	0.923613	0.937099	0.974302
-62	-2.604	0.0104945	0.0414445	0.92894	0.941796	0.97665
-61	-2.562	0.010627	0.0448024	0.933891	0.946465	0.977646
-60	-2.52	0.010833	0.0485932	0.937486	0.949403	0.97666
-59	-2.478	0.0112203	0.0532881	0.939096	0.951961	0.975495
-58	-2.436	0.0117362	0.0591631	0.940549	0.955548	0.975412
-57	-2.394	0.0118905	0.0666898	0.943514	0.95982	0.974765
-56	-2.352	0.0118103	0.076723	0.946984	0.962994	0.973539
-55	-2.31	0.0119398	0.091359	0.949295	0.964877	0.97358
-54	-2.268	0.0123816	0.115451	0.951447	0.966688	0.975011
-53	-2.226	0.0129294	0.156132	0.955105	0.968036	0.976601
-52	-2.184	0.0134256	0.217268	0.959569	0.968061	0.975953
-51	-2.142	0.0138716	0.29303	0.961977	0.968501	0.974167
-50	-2.1	0.0141594	0.373818	0.963343	0.971058	0.973395
-49	-2.058	0.0142098	0.45567	0.966006	0.974612	0.973525
-48	-2.016	0.0141299	0.538149	0.968788	0.977984	0.974213
-47	-1.974	0.0144199	0.620944	0.970742	0.981267	0.975364
-46	-1.932	0.0151002	0.702318	0.97192	0.984791	0.976345
-45	-1.89	0.0159103	0.777929	0.972316	0.988041	0.97643
-44	-1.848	0.0166933	0.841902	0.972291	0.991004	0.976079
-43	-1.806	0.0174256	0.888215	0.972586	0.993433	0.9759
-42	-1.764	0.0183374	0.914511	0.97336	0.996238	0.976955
-41	-1.722	0.0195649	0.927159	0.974877	0.999262	0.978795
-40	-1.68	0.0210519	0.934911	0.976135	1	0.980679
-39	-1.638	0.022694	0.940974	0.975737	0.997766	0.982076
-38	-1.596	0.0244398	0.946313	0.973883	0.994049	0.983054
-37	-1.554	0.0263392	0.950452	0.971971	0.991185	0.984983
-36	-1.512	0.0287342	0.952532	0.971175	0.990571	0.988488
-35	-1.47	0.0318854	0.954407	0.971879	0.991302	0.992281
-34	-1.428	0.0359247	0.958059	0.97392	0.991134	0.994598
-33	-1.386	0.0412876	0.962635	0.975618	0.990019	0.995369
-32	-1.344	0.0488563	0.966107	0.975609	0.988441	0.995691
-31	-1.302	0.0610452	0.968671	0.974439	0.986744	0.996199
-30	-1.26	0.0832056	0.971299	0.973795	0.985917	0.996679
-29	-1.218	0.123131	0.973658	0.975221	0.986893	0.997723
-28	-1.176	0.185694	0.97532	0.978292	0.989189	0.99933
-27	-1.134	0.266165	0.976777	0.980918	0.990449	1
-26	-1.092	0.354741	0.978478	0.982377	0.990319	0.999058
-25	-1.05	0.445187	0.980136	0.983059	0.990027	0.997354
-24	-1.008	0.536125	0.981364	0.982644	0.989977	0.996515
-23	-0.966	0.626885	0.982223	0.982115	0.990137	0.997049
-22	-0.924	0.715188	0.984152	0.983165	0.989204	0.997913
-21	-0.882	0.79767	0.9871	0.985913	0.987291	0.998414
-20	-0.84	0.86938	0.9896	0.98734	0.986315	0.99824
-19	-0.798	0.92311	0.990931	0.985882	0.985749	0.997105
-18	-0.756	0.954338	0.990674	0.984304	0.984974	0.995696
-17	-0.714	0.967957	0.989924	0.984073	0.984687	0.994146
-16	-0.672	0.97298	0.990526	0.983965	0.984036	0.991913
-15	-0.63	0.975318	0.992819	0.98314	0.982332	0.990253
-14	-0.588	0.976051	0.995348	0.982137	0.980164	0.9896
-13	-0.546	0.974714	0.997577	0.980986	0.977654	0.988415
-12	-0.504	0.972828	0.999337	0.97966	0.976399	0.986429
-11	-0.462	0.972538	1	0.978327	0.976871	0.984996
-10	-0.42	0.974272	0.999837	0.977638	0.977783	0.984089
-9	-0.378	0.976881	0.999344	0.978464	0.97898	0.983319
-8	-0.336	0.979042	0.998464	0.979381	0.980155	0.982503
-7	-0.294	0.980735	0.997078	0.97946	0.980605	0.982082
-6	-0.252	0.982896	0.995532	0.979972	0.981466	0.983202
-5	-0.21	0.984934	0.99341	0.982277	0.98278	0.984701
-4	-0.168	0.985842	0.991241	0.985746	0.98282	0.985907
-3	-0.126	0.986811	0.989444	0.988709	0.982202	0.987727
-2	-0.084	0.988808	0.987042	0.990334	0.982241	0.990192
-1	-0.042	0.991232	0.984118	0.991249	0.982229	0.992188
0	0	0.992842	0.981812	0.993164	0.981013	0.993733
1	0.042	0.994012	0.981741	0.99583	0.978378	0.995054
2	0.084	0.996383	0.983552	0.998313	0.97525	0.995736
3	0.126	0.998826	0.985327	1	0.973532	0.99566
4	0.168	0.999292	0.98602	0.999586	0.973261	0.995394
5	0.21	0.998824	0.985806	0.996534	0.974079	0.995334
6	0.252	0.999244	0.985167	0.992938	0.976035	0.995199
7	0.294	1	0.984704	0.991229	0.978402	0.995103
8	0.336	0.999347	0.985055	0.99132	0.980101	0.99441
9	0.378	0.996513	0.985648	0.992024	0.981964	0.992335
10	0.42	0.992643	0.984688	0.992115	0.985087	0.98986
11	0.462	0.988789	0.980977	0.991083	0.988367	0.988775
12	0.504	0.984259	0.975975	0.98956	0.991	0.989763
13	0.546	0.978906	0.971841	0.988356	0.992136	0.991881
14	0.588	0.973206	0.969163	0.988418	0.991229	0.992422
15	0.63	0.96576	0.96867	0.989498	0.989948	0.991054
16	0.672	0.952924	0.970007	0.989945	0.990676	0.988568
17	0.714	0.929122	0.971756	0.989366	0.993041	0.985775
18	0.756	0.888268	0.972674	0.987597	0.99492	0.985163
19	0.798	0.826574	0.97261	0.984953	0.994436	0.98709
20	0.84	0.747914	0.973728	0.983186	0.992204	0.989078
21	0.882	0.660555	0.977848	0.983037	0.990834	0.98891
22	0.924	0.569805	0.983673	0.983135	0.990235	0.986489
23	0.966	0.478377	0.988698	0.98263	0.988893	0.983043
24	1.008	0.387728	0.991788	0.982445	0.987121	0.980583
25	1.05	0.299251	0.992851	0.982804	0.985731	0.980334
26	1.092	0.21635	0.992461	0.982951	0.983252	0.982174
27	1.134	0.144822	0.991684	0.982861	0.978911	0.984341
28	1.176	0.091073	0.990996	0.983438	0.975034	0.98356
29	1.218	0.0588093	0.989926	0.98518	0.973094	0.980427
30	1.26	0.0434869	0.988027	0.986355	0.97265	0.978301
31	1.302	0.0362542	0.98483	0.985486	0.972735	0.978146
32	1.344	0.0318537	0.980681	0.983895	0.9731	0.978779
33	1.386	0.0286516	0.97677	0.98321	0.974089	0.978858
34	1.428	0.0263067	0.973188	0.982799	0.975595	0.978219
35	1.47	0.0244295	0.968855	0.981876	0.976914	0.976857
36	1.512	0.022784	0.963573	0.981519	0.97892	0.974604
37	1.554	0.0214015	0.957226	0.981839	0.982515	0.972076
38	1.596	0.0202052	0.949883	0.982376	0.986596	0.970759
39	1.638	0.0193189	0.940889	0.982638	0.990114	0.970387
40	1.68	0.0189475	0.924699	0.982954	0.991807	0.969481
41	1.722	0.0191718	0.891613	0.983848	0.991087	0.968333
42	1.764	0.0197969	0.836269	0.984727	0.988534	0.967871
43	1.806	0.0200914	0.763516	0.985692	0.98513	0.967895
44	1.848	0.019704	0.682633	0.986879	0.981457	0.96766
45	1.89	0.0190512	0.59934	0.987164	0.977925	0.967492
46	1.932	0.018393	0.514761	0.985778	0.974757	0.968063
47	1.974	0.0176329	0.429248	0.983823	0.971775	0.968719
48	2.016	0.0169541	0.34396	0.982067	0.96851	0.968567
49	2.058	0.0164027	0.261226	0.98018	0.964747	0.968088
50	2.1	0.0156654	0.186378	0.977068	0.961422	0.96788
51	2.142	0.0143569	0.12838	0.972831	0.959515	0.966789
52	2.184	0.0126663	0.0924295	0.969098	0.958709	0.965135
53	2.226	0.0115825	0.0734647	0.965736	0.958646	0.964984
54	2.268	0.0114351	0.0628502	0.962184	0.959544	0.965826
55	2.31	0.011597	0.0555606	0.959449	0.960528	0.965784
56	2.352	0.0115476	0.049888	0.957528	0.960917	0.964736
57	2.394	0.011342	0.0452297	0.955308	0.960826	0.963466
58	2.436	0.0113143	0.0411991	0.95235	0.9599	0.962628
59	2.478	0.0116017	0.0376054	0.948826	0.958101	0.962551
60	2.52	0.0119436	0.0344198	0.945795	0.956133	0.962679
61	2.562	0.012236	0.0315093	0.944014	0.954055	0.963504
62	2.604	0.0124753	0.02882	0.940221	0.952367	0.964834
63	2.646	0.0125513	0.0263803	0.932084	0.951295	0.965706
64	2.688	0.0124199	0.0240829	0.920545	0.949656	0.965705
65	2.73	0.0122393	0.0221212	0.900704	0.947271	0.963677
66	2.772	0.0122418	0.0206205	0.862749	0.944256	0.960019
67	2.814	0.0123995	0.0194692	0.80533	0.94003	0.955944
68	2.856	0.0124715	0.0186153	0.735645	0.935915	0.951823
69	2.898	0.0122567	0.0179788	0.660547	0.933852	0.947857
70	2.94	0.0118113	0.0173692	0.583131	0.933208	0.944512
71	2.982	0.0113138	0.0165439	0.503993	0.933086	0.940408
72	3.024	0.0109753	0.0154724	0.425826	0.932959	0.934698
73	3.066	0.0106902	0.014483	0.350196	0.932531	0.928168
74	3.108	0.0105332	0.013896	0.276599	0.932575	0.921963
75	3.15	0.0106107	0.0135793	0.211175	0.931806	0.917958
76	3.192	0.0107147	0.0131594	0.163782	0.929929	0.915709
77	3.234	0.0107439	0.01252	0.135527	0.928963	0.913933
78	3.276	0.0104596	0.011825	0.119389	0.92872	0.913009
79	3.318	0.00996167	0.0112178	0.108899	0.92736	0.912221
80	3.36	0.00969702	0.0107257	0.101033	0.924238	0.910108
81	3.402	0.0097204	0.0104607	0.0945246	0.919882	0.907314
82	3.444	0.00977273	0.0105227	0.0888081	0.914732	0.904874
83	3.486	0.00980164	0.0107708	0.0838926	0.909044	0.902604
84	3.528	0.00974762	0.0108777	0.0795764	0.902445	0.899605
85	3.57	0.00956484	0.0106026	0.0757945	0.896138	0.895734
86	3.612	0.00930316	0.0102205	0.0728548	0.890122	0.892176
87	3.654	0.009118	0.0100613	0.0703659	0.880227	0.889638
88	3.696	0.00935179	0.00990309	0.0679957	0.862884	0.88672
89	3.738	0.00976966	0.00965994	0.0657517	0.834855	0.882724
90	3.78	0.00994968	0.00957996	0.0633455	0.79361	0.878912
91	3.822	0.00994926	0.00963708	0.0608868	0.740479	0.87588
92	3.864	0.00990086	0.00950084	0.0586295	0.679449	0.872834
93	3.906	0.00987954	0.00909816	0.056768	0.614444	0.868876
94	3.948	0.00990894	0.00875892	0.0554407	0.547625	0.865259
95	3.99	0.0100418	0.00880986	0.0542559	0.479411	0.862733
96	4.032	0.010227	0.00912924	0.0527622	0.410742	0.859183
97	4.074	0.0105088	0.00932816	0.0512665	0.345055	0.854183
98	4.116	0.0106635	0.00943805	0.0499861	0.285665	0.849203
99	4.158	0.010611	0.00949167	0.048622	0.236788	0.844935
100	4.2	0.0106882	0.00926843	0.0472594	0.201986	0.841495
101	4.242	0.0108194	0.00904178	0.0460324	0.179833	0.838416
102	4.284	0.0109763	0.00900882	0.0445978	0.166055	0.834759
103	4.326	0.0111589	0.00891071	0.0426495	0.156313	0.831059
104	4.368	0.011234	0.00869137	0.0404742	0.148173	0.827711
105	4.41	0.0111021	0.00849998	0.0385315	0.141187	0.823808
106	4.452	0.0110251	0.0083133	0.0369559	0.135286	0.820123
107	4.494	0.0109213	0.00818623	0.0355503	0.130266	0.816859
108	4.536	0.0107179	0.00820307	0.0343046	0.125751	0.813622
109	4.578	0.010591	0.00836389	0.0335079	0.121446	0.810236
110	4.62	0.0102792	0.00853048	0.0327529	0.117196	0.805593
111	4.662	0.0097586	0.00839029	0.031926	0.112938	0.797646
112	4.704	0.00923601	0.00817114	0.0315645	0.108967	0.781589
113	4.746	0.00900055	0.00817896	0.0316019	0.105521	0.751519
114	4.788	0.00905462	0.0082706	0.0314375	0.10243	0.70773
115	4.83	0.00913566	0.00825099	0.0308157	0.0994588	0.656119
116	4.872	0.00902865	0.00823021	0.0298469	0.0964258	0.601067
117	4.914	0.00884358	0.0082054	0.0286842	0.0932484	0.544215
118	4.956	0.00881528	0.0079879	0.0270814	0.0904292	0.485654
119	4.998	0.00873764	0.00747026	0.0249744	0.0883637	0.4262
120	5.04	0.00863124	0.00682186	0.0232002	0.0867939	0.367062
121	5.082	0.00878574	0.00638951	0.0219215	0.0852915	0.310268
122	5.124	0.00907032	0.00630587	0.020727	0.0832042	0.261548
123	5.166	0.00937596	0.00656804	0.0196489	0.0804469	0.226896
124	5.208	0.00971491	0.00696055	0.0189155	0.0778024	0.205881
125	5.25	0.0100835	0.007143	0.0185626	0.0754472	0.192784
126	5.292	0.0105027	0.00703428	0.0185275	0.0731839	0.183028
127	5.334	0.0108407	0.00682294	0.0186615	0.0710981	0.175109
128	5.376	0.0109454	0.0067207	0.0189886	0.0688676	0.16879
129	5.418	0.0109493	0.00683601	0.0195248	0.0661726	0.163118
130	5.46	0.0109726	0.00716324	0.0198851	0.0631548	0.157656
131	5.502	0.0109164	0.00748595	0.0198772	0.0601214	0.152701
132	5.544	0.0107341	0.00753671	0.0195827	0.0575543	0.148278
133	5.586	0.0102364	0.00721854	0.019	0.0555508	0.144241
134	5.628	0.00955914	0.00677451	0.0180446	0.0538322	0.14029
135	5.67	0.00908933	0.00649871	0.0170033	0.0520844	0.136338
136	5.712	0.00888202	0.00626534	0.0161359	0.0498241	0.132326
137	5.754	0.00873002	0.00607329	0.0155061	0.0469142	0.128379
138	5.796	0.00860525	0.00595478	0.0152301	0.0438657	0.124504
139	5.838	0.00866073	0.00586224	0.0151649	0.0412259	0.120891
140	5.88	0.00876512	0.00571801	0.0152739	0.0390865	0.117472
141	5.922	0.00871364	0.00541432	0.0155456	0.0372185	0.113964
142	5.964	0.0086366	0.00500229	0.015775	0.0352857	0.110371
143	6.006	0.00871506	0.00464987	0.0159728	0.0332729	0.106843
144	6.048	0.0088192	0.00421305	0.0161501	0.0310682	0.103755
145	6.09	0.00876347	0.00380312	0.0160133	0.0290274	0.101175
146	6.132	0.00865394	0.00367309	0.015612	0.0276695	0.0987159
147	6.174	0.00852479	0.00362329	0.0152021	0.0267783	0.0959268
148	6.216	0.00836665	0.00354548	0.0147258	0.0258838	0.0929847
149	6.258	0.00834094	0.0035191	0.0142178	0.024596	0.0901602
150	6.3	0.00850071	0.00368653	0.0135983	0.0228304	0.0873251
151	6.342	0.00876737	0.00391277	0.0129015	0.0208887	0.0844949
152	6.384	0.00895354	0.00404824	0.0124746	0.0192462	0.081749
153	6.426	0.00890308	0.00412716	0.0124799	0.0180195	0.0789671
154	6.468	0.00866921	0.00434905	0.0131637	0.0169539	0.075851
155	6.51	0.00846073	0.00473904	0.014448	0.015841	0.0723788
156	6.552	0.00833025	0.00524659	0.01542	0.0147626	0.0689967
157	6.594	0.00836459	0.00575674	0.0156132	0.0138395	0.066086
158	6.636	0.00836938	0.00598827	0.015379	0.0133608	0.0634158
159	6.678	0.00813221	0.00593613	0.0152066	0.0133926	0.0603618
160	6.72	0.00773612	0.00579773	0.0153018	0.0136912	0.057097
161	6.762	0.00729024	0.0058508	0.0155052	0.0140981	0.0540968
162	6.804	0.00689744	0.00603876	0.0156403	0.0144108	0.051452
163	6.846	0.0067649	0.00617244	0.0154024	0.0146374	0.049078
164	6.888	0.00702352	0.00622256	0.0144557	0.014846	0.0467396
165	6.93	0.00741114	0.00621156	0.0130299	0.0148532	0.0444545
166	6.972	0.00751192	0.00616081	0.0120312	0.0145332	0.0424254
167	7.014	0.0073785	0.00610578	0.0118596	0.014124	0.0403663
168	7.056	0.0074308	0.00614162	0.0120906	0.0137446	0.0380737
169	7.098	0.00766638	0.00626934	0.0120067	0.0133956	0.035874
170	7.14	0.00798109	0.00637585	0.0114986	0.013017	0.0338176
171	7.182	0.00840041	0.00646066	0.0109324	0.0124632	0.0317914
172	7.224	0.0088718	0.00663224	0.0104236	0.0117834	0.0297952
173	7.266	0.00913278	0.00680346	0.0101165	0.0110372	0.0279757
174	7.308	0.00908142	0.00682793	0.00992136	0.0102604	0.0265657
175	7.35	0.00882546	0.00673392	0.00975217	0.00943079	0.0253962
176	7.392	0.00846688	0.00656463	0.00947388	0.00872245	0.0241158
177	7.434	0.00820367	0.00629888	0.00893605	0.00815547	0.0229628
178	7.476	0.0080954	0.00595974	0.00828288	0.00752296	0.0221962
179	7.518	0.00806465	0.00559084	0.00779982	0.00691982	0.0218445
180	7.56	0.00800794	0.00516633	0.00757001	0.00670815	0.0216693
181	7.602	0.00792508	0.00459953	0.00750469	0.00707002	0.0212571
182	7.644	0.00787196	0.00394395	0.00761166	0.00764542	0.0204881
183	7.686	0.00789927	0.00339882	0.00761781	0.00813059	0.0195144
184	7.728	0.00790099	0.00304522	0.0075717	0.00852358	0.018485
185	7.77	0.00787537	0.00266576	0.00774051	0.00899235	0.0174871
186	7.812	0.00795731	0.00226275	0.00807745	0.00965534	0.0167772
187	7.854	0.00803268	0.00210184	0.00836254	0.0104486	0.0164837
188	7.896	0.0080822	0.00228347	0.00864774	0.011192	0.0163719
189	7.938	0.00805642	0.00256841	0.00918208	0.0115895	0.0162258
190	7.98	0.0080299	0.00282917	0.00992092	0.0115129	0.0161121
191	8.022	0.00808108	0.00320668	0.0104908	0.0111669	0.0161503
192	8.064	0.00818571	0.00350825	0.010709	0.0107811	0.0163072
193	8.106	0.00821346	0.00364483	0.0111904	0.0104186	0.016459
194	8.148	0.00816416	0.0038078	0.0121746	0.0101526	0.0164881
195	8.19	0.0081921	0.0041362	0.0129235	0.0100431	0.0164552
196	8.232	0.00796759	0.00422383	0.0126482	0.0093885	0.0156244
197	8.274	0.00736776	0.0039024	0.0117412	0.00811081	0.0137446
198	8.316	0.00661218	0.00344873	0.0108066	0.00688491	0.0116599
199	8.358	0.00580594	0.00297096	0.0096207	0.00588874	0.00957869
200	8.4	0.00494584	0.00251496	0.00823623	0.00506272	0.00759227
